# Supplementary material for: Spray Dried Levodopa-Doped Powder Potentially for Intranasal Delivery
Source: Pharmaceutics. 2022 Jun 30;14(7):1384. doi: 10.3390/pharmaceutics14071384 (PMC9322363; doi:10.3390/pharmaceutics14071384)
Supplement: Supplementary file 1 [file pharmaceutics-14-01384-s001.zip]

Archive with 1 entries (1 files):
- pharmaceutics-1781723-supplementary.pdf
